# Supplementary material for: Graph-Theoretical Signature from Neural and Vascular Signals Reveals Spinal Cord Stimulation Frequency-Specific Brain Network in Disorders of Consciousness Patients
Source: Cyborg Bionic Syst. 2026 Apr 23;7:0539. doi: 10.34133/cbsystems.0539 (PMC13103464; doi:10.34133/cbsystems.0539)
Supplement: Supplementary 1 — Figs. S1 to S3 Table S1 [file cbsystems.0539.f1.zip]

Archive with 5 entries (5 files):
- S1 .tif
- S2.tif
- S3.png
- Supplementary Manuscript.docx
- Supplementary Table 1.docx
